# Supplementary material for: Diversity and antibiotic susceptibility profiles of bacterial isolates from wound infections in patients at the surgical unit of Kisii teaching and referral hospital, Kenya
Source: PLoS One. 2025 Jun 17;20(6):e0326048. doi: 10.1371/journal.pone.0326048 (PMC12173245; doi:10.1371/journal.pone.0326048)
Supplement: S1_File — (PDF) [file pone.0326048.s001.xlsx]

## Sheet: Labdata
				HOSPITAL DETAILS					LAB RESULT					BIOCHEMICAL TEST					SENSITIVITY TEST
S/NO	RESIDENCE	SEX	AGE	NAME OF HOSPITAL	DPT	DIAGNOSIS	TREATMENT	LAB NO.	CULTURE RESULT					CATALASE	OXIDASE	COAGULASE	GRAM STAIN	EPI KIT DIOAGNOSIS	AMPICILLIN	TETRACYCLINE	NITROFURATOIN	NALIDIXIC ACID	STREPTOMYCIN	CO-TRIMOXAZOLE	GENTAMYCIN
1	magenche	M	75	KTRH	WD3 (male surgical)	septic wound	floxapen	001/24	PUS SWAB & URINE;no significant growth; small whitish colonies,lactose fermentor, No growth on ashdown					POS	POS	NEG	gram negative rods	E.coli	S	S	R	S	R	R	S
2	Mogumo	M	76	KTRH	WD3 (male surgical)	Septic burns	x-pen ceftriazone cotrimoxazole Erythromycin	002/24	URINE; growth ofwhitish mucoid colonies on CLED $CBA, lactose fermentor					POS	NEG	NEG	gram negative tiny rods	Proteus mirabillis	R	S	R	R	R	R	R
									PUS SWAB; dry whitish colonies on CBA and MacKonkey, lactose fermentor, No growth on ashdown					POS	POS	NEG	gram negative tiny rods	E.gergoviae	R	R	R	R	R	R	R
3	kapterer	M	34	KTRH	WD3 (male surgical)	hernia with perforated intestine	ceftriazone flagyl	003/24	PUS SWAB;no significant growth
									URINE;no significant growth
4	Bomateta	M	1 yr 2mts	KTRH	WD2 (female surgical)	chronic osteomylitis	floxapen gentamycin	004/24	URINE;not able to produce urine
									PUS;creamy whitish colonies on CBA and MAC, growth of whtish colonies on ashdown					POS	NEG	NEG	gram negative cocci	Burkholderia pseudomallei	S	S	R	R	R	R	S
									BLOOD; Ashdown growth									Enterobacter gergoviae , Burkholderia pseudomallei
									BLOOD;whitish mucoid colonies on BA, CBA, lactose fermentor					POS	NEG	NEG	gram negative rods gram positive tiny rods	S.xylusus	R	R	R	R	R	R	R
5	Engeti	F	72	KTRH	WD 2	infected implant	floxapen clindamycin	005/24	URINE; whitish colonies on CLED CBA, non-lactose fermentor					POS	NEG	POS	gram positive cocci	Staphylococcuu aureus	R	S	S	S	R	R	R
									PUS SWAB; creamy whitish colonies, lactose fermentor, No growth on ashdown					POS	NEG	NEG	gram negative diplococci	Enterobacter gergoviae	R	R	R	S	R	R	S
6	Rigoma	F	55	KTRH	WD 2	Diabetic wound,surgical toilet done once	floxapen ceftriazone flagly	006/24	URINE;yellowish colonies on CLED &CBA,lactose fermentor					POS	NEG	NEG	gram positive rods	Klebsiella orithinolytica (Raultella orithinolytica )	R	R	R	S	R	R	R
									BLOOD; no significant growth
									PUS SWAB;creamy whitish colonies ,lactose, No growth on ashdown					POS	POS	NEG	gram negative rods	Enterobacter sakazaki	R	R	R	R	R	R	R
7	Kiogoro	F	59	KTRH	WD 2	Discharging sinus	floxapen	007/24	URINE;small whitish colonies on CBA &CLED ,non lactose fermentor					POS	NEG	POS	gram positive cocci	Staphylococcus xylosus Staphylococcus lentus	R	S	S	R	R	R	R
									PUS SWAB;mucoid pinkish colonies on both CBA & MAC (lactose fermentor),No growth on ashdown					POS	POS	POS	gram negative rods chains	E.georgoviae	R	S	R	S	R	R	S
8	Nyamache	F	80	KTRH	WD 2	chronic wound	floxapen flagly clindamycin	008/24	URINE;yellowish colonies on CLED &CBA,lactose fermentor					NEG	NEG	NEG	gram positive rods	Staphylococcus xylosus Staphylococcus lentis	R	S	S	R	S	R	R
									PUS SWAB;creamy whitish colonies ,lactosefermentor. No growth on ashdown					POS	NEG	NEG	gram negative rods	Escherichia coli	R	S	R	S	R	R	R
9	Kemera	M	35	KTRH	WD 3	Septic burns	floxapen flagly	009/24	URINE;client did not produce urine
									PUS SWAB; Whitish colonies on CBA, No culture on MAC, No growth on ashdown					POS	NEG	POS	gram negative rods	Serratia odorifera	R	S	S	S	R	R	S
10	Bomobea	F	35	KTRH	WD 2	Infected tibia fibula fracture	clindamycin	010/24	URINE; growth of large whitish colonies on CLED ,non lactose fermentor					NEG	NEG	NEG	gram negative rods	Escherichia coli Klepsiella pneumonia	R	S	R	R	R	R	R
									PUS SWAB;growth of greyish mucoid colonies,lactose fermentor. No growth on ashdown					POS	NEG	POS	gram negative small rods	Yesinia enterocolitica	R	R	S	R	S	R	S
11	Kiamabundu (Nyanchwa)	M	39	KTRH	OPD	chronic wound,surgical toilet done once	floxapen	011/24	URINE; no signant growth
									PUS SWAB; small whitish colonies,lactose fermentor, No growth on ashdown					POS	POS	NEG	gram negative rods	E.coli 1	S	S	R	S	R	R	S
12	Menyinkwa	F	28	KTRH	OPD	septic wound	no treatment	012/24	PUS SWAB & URINE; no significant growth
13	Nyabioto	M	80	KTRH	OPD	post amputation infection	no treatment	013/24	PUS SWAB growth of whitish mucoid, non haemolytic colonies on BA,growth of non-lactose fermentors on MAC, no growth on ashdown media					POS	POS	NEG	gram negative rods	E.gergoviae	R	R	R	R	R	R	R
14	Misambi	F	58	KTRH	OPD	Discharging sinus	no treatment	014/24	PUS SWAB & URINE; no significant growth
15	Masisi (Nyamache)	M	62	KTRH	WD 3	HTN, DM wound, pt on dialysis	floxapen	015/24	URINE; slight growth of tiny creamish yellowish colonies on CLED. Slight growth of thick mucoid colonies on BA					POS	NEG	NEG	gram negative cocci in clusters and chains	Staphylococcus haemolyticus Staphylococcus hominis	R	S	S	R	S	R	R
									PUS SWAB;mucoid colonies, lactose fermentor, No growth on ashdown					POS	NEG	NEG	gram positive cocci in clusters	Staphylococcus xylosus	R	S	S	R	R	R	S
16	Nyang'enang'I (Kemera)	M	71	KTRH	WD 3	HTN, Diabetic wound,	floxapen flagly	016/24	URINE; no significant growth
									PUS SWAB; dry pinkish colonies on CBA and MacKonkey, lactose fermentor, No growth on ashdown					POS	NEG	NEG	gram negative rods	E.coli	R	R	R	R	R	R	S
17	Igembe (Magena)	F	16	KTRH	WD 2	Septic implant	ceftriazone	017/24	URINE; no significant growth
									PUS SWAB; growht of creamy whitish colonies on CBA and MAC					POS	NEG	NEG	gram negative cocci	Pausteurella haemolytica	R	S	R	R	R	R	S
18	Bogesaka (Nyangusu)	M	35	KTRH	WD3 (male surgical)	septic wound	floxapen gentamycin flagly	018/24	URINE; no significant growth
									PUS SWAB; growth of dry greyish colonies,lactose fermentor, no growth on ashdown					POS	NEG	NEG	gram negative rods	E.coli	R	S	R	R	R	R	R
19	Nyasasa (Etago)	M	2 months	KTRH	WD 8	Bacterial meningitis	ceftriazone vancomycin flagly	019/24	PUS SWAB; growth of small brownish colonies on BA &CBA, lactose fermentor					POS	NEG	NEG	gram positive tiny rods	S.xylosus	R	S	S	S	S	R	R
20	Kenani (Gachuba)	F	10 yrs	KTRH	WD 8	Infective endorcarditis	gentamycin floxapen	020/24	BLOOD; no significant growth
21	Igare	M	54	KTRH	OPD	septic wound 2nd RTA	no treatment	021/24	URINE;Client did not produce urine
									PUS SWAB;heavy growth of thick mucoid colonies on BA heavy growth of pinkish colonies on MAC, lactose fermentor. No growth on ashdown					POS	POS	NEG	gram negative cocci	E.gergoviae	R	S	R	R	R	R	S
22	Bogita (Suneka)	M	85	KTRH	WD 3	Septic burns	floxapen	022/24	URINE;growth of thick creamish yellowish colonies onCLED ,thick mucoid colonies on BA,					POS	POS	POS	gram negative cocci	E.coli 1 E.coli 2	R	S	R	R	R	R	R
									PUS SWAB;heavy growth of thick mucoid colonies on BA heavy growth of pinkish colonies on MAC, lactose fermentor. No growth on ashdown					POS	POS	NEG	gram negative cocci	.E.gergoviae	R	S	R	R	R	R	R
23	Igorera	F	49	KTRH	OPD	HTN with numbness	amoxiclav	023/24	BLOOD & URINE;no significant growth
24	Marani	M	62	KTRH	WD 3	Diabetic wound with post amputation infection		024/24	PUS SWAB;brownish mucoid colonies on BA & chocolate, lactose fermentor,No growth on ashdown					POS	POS	NEG	gram negative cocci	Klebsiella orithinolytica (Raultella orithinolytica )	R	S	R	R	R	R	S
25	Ekerore	M	65	KTRH	WD 3	Septic wound	floxapen flagly	025/24	PUS SWAB;growth of greyish mucoid colonies,lactose fermentor. Growth on ashdown					POS	POS	NEG	gram negative rods	Bulkholderia pseudomallei	R	S	R	R	R	R	R
									ASHDOWN MEDIA;growth of whitish mucoid colonies					POS	POS	NEG	gram negative rods
									URINE;no significant growth
26	Kapune	M	16	KTRH	WD 3	Perfolated illeum	ceftriazone flagly	026/24	PUS SWAB;brownish mucoid colonies on BA & chocolate, lactose fermentor,No growth on ashdown					POS	POS	NEG	gram negative rods	Serratia liquefaciens	R	R	R	R	R	R	R
									URINE; no significant growth
27	Kenyenya	M	36	KTRH	WD 3	Deep cuts	ceftriazone	027/24	PUS SWAB;growth of greyish witish colonies , non lactose fermentor					POS	POS	NEG	gram positive cocci in clusters	S.aureus	R	S	S	R	S	R	R
									URINE;client did not produce urine
28	Etono	M	13	KTRH	WD3	Septic wound	clindamycil floxopen	028/24	Pus swab; Growth of small pinkish dry colonies,non lactose fermator						NEG	NEG	gram negative rods	E.gergoviae	R	S	S	S	R	R	R
									Urine ;No significant growth
29	Metembe	M	34	KTRH	WD 3	Septic burns	ceftriazone	029/24	PUS SWABS;growth of yellowish dry colonies ,lactose fermentor					POS	POS	NEG	gram negative	E.gergoviae	R	R	R	S	R	R	S
									URINE; client did not produce urine
30	Nyamira	F	29	KTRH	OPD	cut wound	no treatment	030/24	PUS SWAB growth of whitish mucoid colonies on BA and CBA					POS	NEG	NEG	gram negative tiny rods	Proteus vulgaris	R	R	R	R	R	R	R
31	Suneka	M	40	KTRH	OPD	Infected implant	ceftriazone	031/24	PUS SWAB; no growth
32	Igorera	F	52	KTRH	OPD	Septic wound	floxapen, flagyl	032/24	PUS SWAB;growth of greyish mucoid colonies,lactose fermentor.no growth on ashdown					POS	POS	NEG	gram negative rods	E.coli	R	S	R	R	R	R	R
33	Marani	F	34	KTRH	WD 5	cut wound	ceftriazone	033/24	PUS SWAB & URINE; no significant growth
34	Kiogoro	M	28	KTRH	OPD	pyomyositis	floxapen	034/24	URINE;no significant growth
									PUS SWAB;growth of withish mocoid colonies on CBA,BA ,lactose fermentor					POS	NEG	NEG	gram negative rods	Escherichia coli	R	S	S	R	R	R	R
35	Amariba	M	40	KTRH	WD 3	swollen left thigh	floxapen	035/24	PUS;creamy whitish colonies on CBA and MAC,lactose fermentor, No growth on ashdown					POS	NEG	POS	gram positive cocci in clusters	Staphylococcus Xylosus	R	R	R	R	R	R	S
									URINE; no significant growth
36	Gesusu	M	54	KTRH	OPD	neck swelling	no treatment	036/24	PUS; heavy growth of small mucoid greyish colonies on BA,CBA,lactose fermentor					POS	POS	NEG	gram positive cocci	Staphylococcus aureus	S	S	R	S	S	R	S
									URINE;client did not produce urine
37	Nyamira	M	2	KTRH	WD 2	pyomyositis	no treatment	037/24	PUS; heavy growth of small creamish colonies on ,CBA,lactose fermentor					NEG	POS	NEG	gram positive cocci	Staphylococcus aureus	S	S	S	R	S	R	S
									URINE;client did not produce urine
38	Rongo	F	48	KTRH	WD 2	septic wound	floxapen	038/24	PUS;growth of heavy mucoid whitish colonies on CBA,non lactose fermentor					POS	NEG	NEG	gram negative rods	Escherichia coli	R	R	R	S	R	R	R
									URINE;no significant growth
39	Gianchere	F	39	KTRH	OPD	septic wounds	floxapen	039/24	PUS SWAB;mucoid creamy colonies on both CBA and BA, lactose fermentor, No growth on ashdown					POS	NEG	POS	gram positive cocci	S.xylosus	R	S	S	S	R	R	S
									URINE; client did not produce urine
40	Menyinkwa	F	63	KTRH	OPD	Reccurent chest pain	cefixime	040/24	BLOOD & URINE;no significant growth
41	Jogoo	F	52	KTRH	WD 2	septic wound	floxapen	041/24	PUS SWAB;growth of withish colonies on CBA,non lactose fermentor,no growth on ashdown					POS	NEG	NEG	gram negative rods	Escherichia coli	R	S	R	R	R	R	S
									URINE;client did not produce urine
42	Ogembo	M	28	KTRH	OPD	no diagnosis	no treatment	042/24	PUS SWAB;growth of withish small colonies on CBA and BA,lactose fermentor					POS	NEG	NEG	gram positive cocci	Staphylococcus aureus	R	R	R	R	R	R	R
43	Ichuni	F	25	KTRH	OPD	septic cut wound	floxapen	043/24	PUS SWAB;growth of withish pinkish colonies on CBA,non lactose fermentor,no growth on ashdown					POS	NEG	NEG	gram positive cocci in clusters	Staphylococcus aureus	R	R	S	R	R	R	S
									URINE;no significant growth
44	Nyabisase	F	31	KTRH	OPD	septic wound	floxapen	044/24	PUS SWAB; no significant growth
									URINE;no significant growth
45	Mosora	F	46	KTRH	OPD	cut wound	amoxiclav	045/24	PUS SWAB;no significant growth
46	Kegati	M	17	KTRH	OPD	septic wound	floxapen	o46/24	PUS SWAB;growth of withish colonies on CBA and CBA,non lactose fermentor,no growth on ashdown					POS	NEG	NEG	gram positive cocci	Staphylococcus aureus	R	R	S	R	R	R	R
									URINE;no significant growth
47	Oroche	M	24	KTRH	OPD	Discharging sinus	cefixime	047/24	PUS SWAB;creamy whitish colonies on CBA and MAC, growth of whtish colonies on ashdown					POS	NEG	NEG	gram negative cocci	E,gergoviae	S	S	S	R	R	R	S
									URINE; no significant growth
48	Sameta	M	31	KTRH	OPD	leg septic wound	floxapen	048/24	PUS SWAB;no significant growth
49	Menyinkwa	M	15	KTRH	OPD	cut wound	floxapen	049/24	PUS SWA,;growth of withish colonies on CBA and CBA,non lactose fermentor,no growth on ashdown					POS	NEG	NEG		Staphylococcus aureus	R	S	S	R	S	R	S
									URINE;heavy growth of tiny creamish colonies on CLED					POS	NEG	NEG	gram positive cocci	Staphylococcus epidermitis	R	S	R	R	S	R	S
50	Kenyambi	F	66	KTRH	WD 2	septic wound	floxapen flagly ceftriazone	050/24	PUS SWAB; heavy growth of greyish mucoid non haemolytic colonies on BA,heavy growth of non-lactose fermentor on MAC					POS	POS	NEG	gram negative rods	E.gergoviae	R	R	R	R	R	R	R
									URINE; whitish mucoid colonies on CLED & CBA, lactose fermentor on MAC					POS	NEG	NEG	gram negative rods	E.coli 1 Yersinia enterocolitica	R	R	R	R	R	R	R
51	Nyamasibi	F	65	KTRH	WD 2	chronic septic wound	floxapen	051/24	PUS SWAB;growth of whitish mucoid, non haemolytic colonies on BA,growth of non-lactose fermentors on MAC					POS	POS	NEG	gram negative rods	E.coli	R	R	R	R	R	R	R
									URINE; client did not produce urine
52	Nyatieko	F	60	KTRH	WD 2	chronic wound	floxapen	052/24	PUS SWAB;growth of mucoid greyish, non-haemolytic colonies on BA,heavy growth of lactose fermentors on MAC, no growth on ashdown					POS	NEG	NEG	gram negative rods	Klebsiella orithinolytica (Raultella orithinolytica )	R	S	R	S	R	R	R
									URINE; no significant growth
53	Manga	F	68	KTRH	WD 2	DM with chronic wound	floxapen flagly ceftriazone	053/24	PUS SWAB;heavy growth of large whithish colonies on BA, heavy growth of lactose fermentors on MAC, No growth on ashdown					POS	POS	NEG	gram negative rods	E.gergoviae	R	R	R	R	R	R	R
									URINE;moderate growth of greyish mucoid no haemolytic colonies on CBA,heavy yellowish mucoid colonies on CLED, lactose fermentor on MAC					POS	NEG	NEG	gram negative rods	no EPI identification	R	R	R	R	R	R	R
54	Mariba	M	55	KTRH	WD 3	chronic burn wound	floxapen	054/24	PUS SWAB;moderate growth of small whitish, non haemolytic colonies on BA,light growth of non lactose fermentors on MAC					POS	POS	NEG	gram positive diplococci gram negative rods cocci	E.gergoviae	R	R	R	R	R	R	R
									URINE;no significant growth
55	Riosiri	M	84	KTRH	OPD	chest wound	floxapen flagyl	055/24	PUS SWAB;heavy growth of mucoid, golden yellow flat colonies non haemolytic on BA,moderate growth of non lactose fermentors on MAC					POS	POS	NEG	gram positive cocci in clusters few gram negative rods	E.gergoviae	R	S	R	R	R	R	S
									URINE; no significant growth
56	Bogeta	M	48	KTRH	OPD	chronic wound	floxapen	056/24	URINE; no significant growth
									PUS SWAB; light growth of small raised non haemolytic colonies on BA					POS	NEG	NEG	gram positive cocci in clusters	S.aureus	R	S	S	R	R	R	S
57	Nyambaria	F	23	KTRH	OPD	infected implant	floxapen	057/24	PUS SWAB no significant growth
58	Mwembe	M	52	KTRH	OPD	septic wound	amoxiclav	058/24	PUS SWAB no significant growth
59	Nyakoe	F	35	KTRH	OPD	chronic wound	floxapen	059/24	PUS SWAB; heavy growth of large whithish colonies on BA, heavy growth of lactose fermentors on MAC, No growth on ashdown					POS	POS	NEG	gram negative rods	E.gergoviae	R	R	R	R	R	R	S
									URINE; no significant growth
60	Bogeka	M	4	KTRH	WD 3	infected implant	floxapen flagiy	060/24	PUS SWAB; growth of whitish mucoid colonies on BA & CBA, no growth on ashdown					POS	POS	NEG	gram positive cocci and gram negative cocci	S.xylosus	R	S	R	R	S	R	R
									URINE; no significant growth
61	Kemera	M	21	KTRH	WD 3	chronic wound with DM	floxapen flagly	061/24	PUS SWAB; growth of whitish mucoid colonies on BA & CBA ,non lactose fermentor, no growth on ashdown					POS	NEG	POS	gram negative cocci	S.liquefaciens	R	S	S	R	S	R	S
62		M	64	KTRH	OPD	infected implant		062/24	PUS SWAB;
63	Itumbe	F	20	KTRH	WD 2	septic wound	floxapen	063/24	PUS SWAB; No significant growth
									URINE;No significant growth
64	Kehancha	M	35	KTRH	WD 2	septic wound	floxapen	064/24	PUS SWAB;moderate growth of medium,mucoid non haemolytic colonies on BA growth of lactose fermentors on MAC,no growth on ashdown					POS	POS	NEG	gram negative rods	E.georgoviae	R	S	R	S	R	R	R
									URINE; no significant growth
65	Maroo	M	67	KTRH	WD 2	post amputation infection	floxapen	065/24	PUS SWAB;growth of whitish mucoid, non haemolytic colonies on BA,growth of non-lactose fermentors on MAC,heavy growth of flat purple mucoid colonies on ashdown media					POS	POS	NEG	gram negative rods/ gram positive cocci	Burkholderia pseudomallei	R	R	R	R	R	R	R
									URINE;no significant growth
66	Metembe	M	36	KTRH	WD 3	septic wound	floxapen flagyl	066/24	PUS SWAB;growth of large whitish ,non haemolytic colonies on BA,no growth on MAC and ashdown					POS	NEG	POS	gram positive cocci in clusters	S.aureus	R	S	R	R	R	S	S
									URINE;
67	Kemera	F	54	KTRH	OPD	septic wound	floxapen	067/24	PUS SWAB; moderate growth of whitish, large,dry non haemolytic colonies on BA,non lactose fermentor on MAC, no growth on ashdown					POS	NEG	POS	gram negative rods/ gram positive cocci	E.coli,	R	R	R	R	R	R	S
									URINE;no significant growth
68	Getare	M	62	KTRH	OPD	septic wound in DM	floxapen	068/24	PUS SWAB;heavy growth of mucoid medium whitish f non haemolytic colonies on BA,heavy growth of non lactose fermentors on MAC. No growth on ashdown					POS	NEG	POS	gram positive cocci/ gram negative rods	S.odorifera	R	R	R	S	R	R	S
									URINE; no significant growth
69	Mosocho	F	18	KTRH	OPD	septic wound	floxapen	069/24	PUS SWAB;moderate growth of thick pinkish colonies on BA,no growth on ashdown					NEG	NEG	NEG	gram negative rods	E.aerogenes	R	R	R	S	R	R	S
									URINE; no significant growth
70	Kilgoris	M	3	KTRH	OPD	septic wound	floxapen	070/24	PUS SWAB;growth of whitish mucoid colonies on BA, Non lactose fermentor. No growth on ashdown					POS	NEG	POS	gram positive cocci in clusters	S.aureus	R	S	S	S	R	R	S
									URINE; No significant growth
71		M	12	KTRH	OPD	pneumonia		071/24	BLOOD ;no significant growth
72	Marani	M	36	KTRH	OPD	septic wound	floxapen flagly	072/24	PUS SWAB; growth of thick mucoid colonies on BA, Thick pinkish colonies on (lactose fermentor) on MAC.no growth on ashdown					POS	NEG	NEG	gram positive diplococci and cocci	S.xylossus	R	R	R	R	R	R	R
									URINE; no significant growth
73	Iranda	M	35	KTRH	OPD	septic wound	ampicillin	073/24	PUS SWAB;growth of tiny mucoid colonies on BA,No growth on MAC and ashdown					POS	NEG	NEG	gram positive cocci in clusters	Staphylococcus intermedius	R	S	S	R	S	R	S
									URINE; no significant growth
74	Bogiakumu	M	22	KTRH	OPD	pneumonia	ceftriazone	074/24	BLOOD
									URINE; no significant growth
75	Kiomiti	F	39	KTRH	OPD	septic wound	lincomycin	075/24	PUS SWAB;Heavy growth of both small and large whitish dry colonies on both BA ans CBA, No growth on ashdown					POS	NEG	POS	gram positive cocci in clusters	S.uereus	R	R	S	R	S	R	R
									URINE; no significant growth
76	Magena	F	16	KTRH	WD 2	infected implant	floxapen	076/24	PUS SWAB;moderate growth of large ,mucoid creamish non haemolytic on BA,Non lactose fermentor on MAC,No growth on ashdown					POS	POS	NEG	gram negative rods	Proteus mirabillis	R	R	R	R	R	R	R
									URINE;Client did not produce urine
77	Nyachenge	F	49	KTRH	OPD	septic wound	no treatment	077/24	PUS SWAB;growth of small whitish colonies on BA,lactose fermentors on MAC. No growth on ashdown					POS	NEG	NEG	gram negativ erods/gram positive rods	E.coli	R	R	R	S	S	R	R
									URINE;growth of large greyish colonies on CLED,lactose fermentor					NEG	POS	POS	gram negative rods	E.gergoviae E.coli 1	R	S	S	R	S	R	R
78	Milimani	F	39	KTRH	OPD	septic wound	no treatment	078/24	PUS SWAB;no significant growth
									URINE;no significant growth
79			45	KTRH	OPD	septic wound	floxapen	079/24	PUS SWAB ;no significant growth
									URINE;Client did not produce urine
80	Omogonchoro	M	13	KTRH	WD 3	septic wound 2nd RTA	floxapen	080/24	PUS SWAB;growth of whitish mucoid colonies on BA, Non lactose fermentor. No growth on ashdown					POS	NEG	POS	gram negative small rods	E.coli	R	S	R	S	R	R	S
									URINE;no significant growth
81	Magombo	M	35	KTRH	WD 3	septic wound 2nd RTA	floxapen flagly	081/24	PUS SWAB,;heavy growth of large whithish colonies on BA, heavy growth of lactose fermentors on MAC, No growth on ashdown					POS	POS	NEG	gram negative rods	E.gergoviae	S	S	R	S	R	S	S
									URINE; no significant growth
82	Bigege	F	35	KTRH	WD 2	septic wound in psychiatric pt	floxapen	082/24	PUS SWAB; growth of mucoid greyish colonies on BA & CBA, lactose fermentors, no growth on ashdown					POS	POS	NEG	gram negative rods	E.coli	R	R	R	S	R	S	S
									URINE; client did not produce urine
83	Motemorabu	F	84	KTRH	WD 2	wet gangrene	floxapen	083/24	PUS SWAB;growth of greyish mucoid colonies on both BA and CBA, lactose fermentor, no growth on ashdown					POS	POS	NEG	gram negative rods	E.gergoviae	R	S	R	S	R	R	R
									URINE;growth of small whitish mucoid colonies on BA and CLED					POS	NEG	NEG	gram negative rods	E.coli	R	R	S	R	R	R	S
84	Chironge	F	36	KTRH	OPD	septic wound in DM,HTN	floxapen	084/24	PUS SWAB;growth of whitish small mucoid colonies on BA, CBA. Non lactose fermentor. No growth growth on ashdown					POS	NEG	POS	gram negative cocci in clusters	E.gergoviae	R	S	S	S	R	R	S
									URINE; no significant growth
85	Mwembe	F	52	KTRH	OPD	septic wound	floxapen	085/24	URINE;No significant growth
									PUS SWAB; mucoid creamy colonies on both CBA and BA, lactose fermentor, No growth on ashdown					POS	NEG	NEG	gram positive cocci in clusters	S.xylosus	R	S	S	R	S	R	S
86	Metembe	F	64	KTRH	OPD	septic wound	floxapen	086/24	PUS SWAB;growth of pinkish mucoid colonies on CBA and BA, No growth on ashdown					POS	NEG	NEG	gram negative rods	Serratia odorifera	R	S	R	R	R	R	R
									URINE;no significant growth
87	Ramasha	F	25	KTRH	OPD	septic wound	floxapen	087/24	URINE;no significant growth
									PUS SWAB ;growth of withish mocoid colonies on,BA & CBA,					POS	POS	NEG	gram negative rods	Aeromonas hydrophila	R	S	R	S	R	R	R
88	Nyangori	F	33	KTRH	OPD	septic wound	augumentine	088/24	PUS SWAB;no significant growth
									URINE;no significant growth
89	Nyangororo	F	7	KTRH	OPD	septic wound	floxapen	089/24	PUS SWAB;growth of very small pinkish colonies on BA and CBA,No growth on ashdown					POS	NEG	POS	gram negative rods	E.coli	R	S	S	S	R	R	S
									URINE; no significant growth
90	Rongo	F	54	KTRH	OPD	septic wound	floxapen	090/24
									,PUS SWAB;growth of large whitish ,non haemolytic colonies on BA,no growth on MAC and ashdown					POS	NEG	POS	gram positive cocci in clusters	S.aureus	R	S	S	S	R	R	S
91	Bombure	F	40	KTRH	OPD	septic wound	cefixime	091/24	URINE; no significant growth
									PUS SWAB;No significant growth
92	Keragia	F	32	KTRH	OPD	septic wound	floxapen	092/24	PUS SWAB; growth of withish colonies on CBA,non lactose fermentor,no growth on ashdown					POS	NEG	NEG	gram negative rods	E.coli	R	R	S	R	R	R	R
									URINE;growth of large mucoid pinkish colonies on CLED,					POS	NEG	NEG	gram negative rods	E.coli E.gergoviae	R	R	R	R	R	R	R
93	Mwembe	F	19	KTRH	OPD	septic wound	floxapen	093/24	PUS SWAB; growth of withish colonies on CBA,non lactose fermentor,no growth on ashdown					POS	NEG	NEG	gram negative rods	E.coli	R	R	R	R	R	R	R
									URINE;growth of very small whitish colonies on BA and CLED					POS	NEG	POS	gram positive cocci in clusters	S.aureus S.xylosus	R	R	R	R	R	R	R
94	Matunwa	M	26	KTRH	OPD	septic wound	no treatment	094/24	PUS SWAB ;growth of very small whitish colonies on BA and CBA					POS	NEG	NEG	gram positive cocci in clusters	S.xylosus	R	S	R	R	R	R	R
									URINE;no significant growth
95	Etono	M	57	KTRH	OPD	septic wound	cefixime	095/24	PUS SWAB;No significant growth
									URINE;No significant growth
96	Bogeka	M	41	KTRH	OPD	septic wound	augumentine	096/24	PUS SWAB C/S;No significant growth
									URINE;No significant growth
97	Ogango	F	24	KTRH	OPD	septic wound	lincomycin	097/24	URINE;No significant growth
									PUS SWAB;growth of whitish mucoid colonies on BA& CBA					POS	NEG	NEG	gram negative rods	S.odorifera	R	R	S	R	R	R	S
98	Nyansongo	M	52	KTRH	OPD	septic wound	no treatment	098/24	PUS SWAB;growth of small greyish mucoid colonies on BA & CBA					POS	NEG	NEG		S.xylosus	S	S	R	S	R	R	S
									URINE;no significant growth
99	chepilat	M	38	KTRH	OPD	septic wound	floxapen	099/24	PUS SWAB;growth of whitish mucoid colonies on BA & CBA ,non lactose fermentor, no growth on ashdown					POS	NEG	POS	gram negative cocci	S.liquefaciens	R	S	R	S	R	R	S
									URINE;growth of yellowish small colonies on CLED					POS	NEG	NEG	gram positive cocci in groups	S.xylosus S.lentus	R	S	R	S	R	R	S
100	Nyankoba	M	28	KTRH	OPD	septic wound	lincomycin	100/24	PUS SWAB;growth of mucoid small pinkish colonies on CBA,no growth on ashdown					POS	POS	POS	gram positive cocci in chains	S.aureus	S	S	R	R	R	S	S
									URINE;no significant growth
101	Nyansiongo	M	53	KTRH	WD 2	infected implant	floxapen flagly	101/24	PUS SWAB;heavy growth of raised creamish mucoid non haemolytic on BA, moderate growth of non lactose fermentors on MAC. No growth on ashdown					POS	POS	NEG	gram negative rods	Aeromonas hydrophila grp 1	R	S	R	R	R	R	S
									URINE; no significant growth
102	Gesoni	M	19	KTRH	WD 2	infected implant	floxapen	102/24	PUS SWAB;heavy growth of mucoid flat greyish non haemolytic on BA, moderate growth of non lactose fermentors on MAC. No growth on ashdown					POS	POS	NEG	gram negative cocci and gram positive cocci	E.gergoviae	R	S	S	R	R	R	S
									URINE; no significant growth
103	Tinderet	F	21	KTRH	WD 3	septic wound	floxapen	103/24	PUS SWAB;No significant growth
									URINE;no significant growth
104	Ritembu	F	90	KTRH	WD 3	bed sores	floxapen	104/24	PUS SWAB; heavy growth of whitish mucoid flat non haemolytic colonies on BA,growth of lactose fermentor on MAC, No growth on ashdown					POS	NEG	NEG	gram negative rods	S.liquefaciens	R	R	R	R	R	R	R
									URINE;growth of raised mucoid yellowish colonies on CLED,lactose fermentor					NEG	NEG	NEG	gram negative rods	S.liquefaciens E.cloacea	R	R	R	R	R	R	R
105	Nyabioto	M	43	KTRH	WD 2	septic wound	floxapen	105/24	PUS SWAB;No significant growth
									URINE;no significant growth
106	Nyamiobo	F	43	KTRH	OPD	septic wound	floxapen	106/24	PUS SWAB;No significant growth
									PUS SWAB;light growth of small and large whitish dry non haemolytic colonies on BA and CBA,					POS	NEG	POS	gram negative cocci and gram positive cocci	S.liquefaciens	R	S	S	R	R	R	S
107	Daraja Mbili	M	46	KTRH	OPD	septic wound	Floxapen	107/24	URINE;growth of small whitish mucoid colonies on BA and CLED					POS	NEG	NEG	gram negative rods	E.coli	R	R	S	R	R	R	S
									URINE;no significant growth
108	Magena	M	21	KTRH	OPD	infected implant	floxapen	108/24	PUS SWAB;heavy growth of mucoid flat greyish non haemolytic on BA, moderate growth of non lactose fermentors on MAC. No growth on ashdown					POS	POS	NEG	gram positive cocci	S,xylosus	R	S	S	R	R	R	S
									URINE;no significant growth
109	Rongo	F	25	KTRH	OPD	septic wound	cefixime	109/24	PUS SWAB;No significant growth
									URINE;No significant growth
110	Rakwaro	M	35	KTRH	OPD	septic wound	floxapen	110/24	PUS SWAB;No significant growth
									URINE;No significant growth
111	Mosobeti	F	19	KTRH	OPD	septic wound	lincomycin	111/24	PUS SWAB; growth of withish colonies on CBA,non lactose fermentor,no growth on ashdown					POS	NEG	NEG	gram negative cocci	E.coli	R	S	R	R	R	R	R
									URINE;light growth of whitish dry raised non haemolytic colonies on CLED and BA					POS	NEG	POS	gram negative cocci and gram positive cocci	S.xylosus E.gergoviae S.liquefaciens	R	R	R	R	S	R	R
112	Nyamage	M	67	KTRH	OPD	septic wound	cefixime	112/24	PUS SWAB;No significant growth
									URINE;No significant growth
113	Itibo	F	68	KTRH	WD 2	motorbike RTA	Floxapen	113/24	PUS SWAB;growth of creamish pinkish colonies on BA&CBA, lactose fementor.no growth on ashdown					POS	NEG	NEG	gram positive cocci	S.xylosus	R	R	R	R	R	R	S
114	Kiamokama	M	42	KTRH	WD3	burn wound	floxapen	114/24	PUS SWAB; moderate growth ofwhitish colonies on BA, no growth on ashdown					POS	NEG	NEG	gram negative cocci	E.coli	R	S	S	R	R	R	S
115	Nyankoba	M	37	KTRH	OPD	pneumonia	augumentine	115/24	PUS; growth of whitish mucoid colonies on BA &CBA					POS	NEG	POS	gram positive cocci in clusters	S.xylosus	R	S	S	R	S	R	R
									URINE;no significant growth
116	Matunwa	F	30	KTRH	WD 1	infected surgical site	floxapen	116/24	PUS SWAB; no significant growth
									URINE;no significant growth
117	Iyabe	F	58	KTRH	OPD	septic wound	floxapen	117/24	URINE; no significant growth
									PUS SWAB;heavy growth of tiny creamish/yellowish colonies on both BA					POS	POS	POS	gram positive cocci	S.aureus	R	R	S	R	R	S	S
118	Riamasagara	F	42	KTRH	OPD	cut wound	lincomycin	118/24	URINE; no significant growth
									PUS SWAB;heavy growth of tiny creamish/yellowish colonies on both BA and CBA					POS	POS	NEG	gram negative rods	E.coli	S	S	S	S	S	S	S
119	Marani	F	8	KTRH	WD 2	2nd degree burns	tropical moxiflavin	119/24	PUS SWAB;growth of whitish tiny mucoid colonies on BA, no growth on MAC and ashdown					POS	NEG	NEG	gram positive cocci in clusters	S.xylosus	R	S	S	S	S	R	S
									URINE;heavy growth of creamish colonies on both BA and CLED					POS	NEG	NEG	gram negative cocci	E.gergoviae S.liquefaciens	R	S	S	R	R	R	R
120	Kilgoris	F	13	KTRH	WD 2	ceacal intersuspetion (operated twice)	piperacin ceftriazone	120/24	PUS SWAB;heavy growth of creamish raised dry non haemolytic on BA,lactose fermentor,					POS	POS	NEG	gram positive rods & gram negative cocci		R	R	R	R	R	R	R
									ASHDOWN;moderate growth of creamish raised dry large raised purpish after approximately 48 hrs					POS	NEG	NEG	gram negative cocci	P.aeroginosa	R	R	R	R	R	R	R
									URINE;no significant growth
121	Morara	M	38	KTRH	WD 3	infected implant	no treatment	121/24	PUS SWAB; heavy growth of creamish raised dry non haemolytic on BA,lactose fermentor					POS	POS	NEG	gram negative rods	E.coli	R	R	R	R	R	R	R
									URINE;no significant growth
122	Nyanchonori	M	60	KTRH	WD 3	sigmoid vulvulus	flagyl ceftriazone	122/24	PUS SWAB;moderate growth of whitish mucoid flat non haemolytic colonies on BA, no growth on MAC and ashdown					POS	NEG	NEG	gram positive cocci in clusters	S.xylosus	R	R	R	R	R	R	R
									URINE;no significant growth
123	Boige	M	57	KTRH	WD 3	burn wound	floxapen	123/24	PUS SWAB;Growth of large mucoid creamish colonies on both BA & MAC,lactose fermentor no growth on ashdown					POS	NEG	NEG	gram negative rods	Enterobacter zakazaki	R	R	S	R	R	R	S
									URINE;no significant growth
124	Sirate	M	18	KTRH	OPD	discharging sinus	no treatment	124/24	PUS SWAB;heavy growth of creamish flat mucoid non haemolytic on BA ,heavy growth of non lactose fermentor					POS	NEG	POS	gram negative rods	Enterobacter gergoviae	R	S	R	S	R	R	S
									URINE; no significant growth
125	Jogoo	M	25	KTRH	OPD	septic wound	floxapen	125/24	PUS SWAB;no signant growth
									URINE;no significant growth
126	Metamaywa	F	26	KTRH	OPD	septic wound	floxapen	126/24	URINE;no signant growth
									PUS SWAB;moderate growth of medium whitish raised dry non haemolytic colonies on BA and CBA, no growth on CLED					POS	POS	NEG	gram negative rods	E.coli	R	R	R	R	R	R	S
127	Milimani	F	45	KTRH	OPD	septic wound	floxapen	127/24	PUS SWAB;heavy growth of tiny yellowish colonies on BA & CBA,light growth of lactose fermentor on MAC					POS	NEG	NEG	gram negative diplococci and gram positive cocci	S.odorifera 1	R	S	R	R	R	R	S
									URINE;no significant growth
128	Motonto	M	85	KTRH	WD 3	septic wound	floxapen	128/24	PUS SWAB;heavy growth of greyish mucoid flat non haemolytic on BA,heavy growth of lactose fermentors					POS	NEG	NEG	gram negative rods	E.coli	R	R	R	R	R	R	S
									URINE;no significant growth
129	Orogare	M	33	KTRH	WD 3	infected implant	clindamycin	129/24	PUS SWAB;heavy growth of greyish dry raised non haemolytic colonies on BA,heavy growth of lactose fermentors.no growth on ashdown					POS	POS	NEG	gram negative rods	E.coli	R	S	R	S	S	R	S
									URINE;moderate growth of lactose fermentors on CLED					NEG	NEG		gram negative rods	E.gergoviae Yersinia enterocolitica	R	R	S	R	S	R	R
130	Nyakoe	M	31	KTRH	OPD	septic wound	floxapen	130/24	PUS SWAB;no signant growth
									URINE;no significant growth
131	Jogoo	F	25	KTRH	OPD	septic wound	lincomycin	131/24	URINE;no signant growth
									PUS SWAB;growth of tiny whitish mucoid colonies on BA					POS	NEG	POS	gram positive cocci in clusters	S.Aureus	R	R	R	R	R	R	S
132	Marani	F	48	KTRH	WD 2	diabetic foot (debridement done)	floxapen ceftriazone	132/24	PUS SWAB;growth of large mucoid whitish colonies on both BA & CBA,lactose fermentor. no growth on ashdown					POS	POS	NEG	gram negative rods	E.coli	R	R	R	R	S	R	R
									URINE;no significant growth
133	Mekonge	F	80	KTRH	WD 2	bed sores in psychiatry	floxapen	133/24	PUS SWAB;growth of tiny creamish colonies on BA & CBA, non lactose fermentor. No growth on ashdown					POS	NEG	NEG	gram negative cocci	Y.enterocolitica	R	R	R	R	R	R	R
									URINE;no significant growth
134	Kiamokama	F	32	KTRH	WD 2	breast abscess	ceftriazone flagly	134/24	PUS SWAB;growth of creamish mucoid colonies on BA,non lactose fermentor.no growth on ashdown					POS	POS	NEG	gram positive cocci	S.xylosus	R	R	R	R	R	R	S
									URINE;no significant growth
135	Itibo	F	68	KTRH	WD 2	motorbike RTA	floxapen	135/24	PUS SWAB;growth of creamish pinkish colonies on BA&CBA, lactose fementor.no growth on ashdown					POS	NEG	NEG	gram positive cocci & gram negative cocci	E.coli	R	R	R	R	R	R	S
									URINE;no significant growth
136	Nyamira	F	59	KTRH	WD 2	infected implant in DM	floxapen flagyly	136/24	PUS SWAB;growth of whitish mucoid colonies on BA & CBA,non lactose fermentor. no growth on MAC and ashdown					POS	NEG	NEG	gram positive cocci	S.xylosus	R	R	R	R	R	R	R
									URINE;no significant growth
137	Kiongo'ng'i	F	20	KTRH	WD 2	human bite wound	floxapen flagly	137/24	PUS SWAB; growth of whitish mucoid colonies on BA, lactose fermentors.no growth on ashdown					POS	POS	NEG	gram positive cocci in chains	S.xylosus	R	S	R	R	R	R	S
									URINE;no significant growth
138	Suneka	F	26	KTRH	OPD	septic wound	no treatment	138/24	PUS SWAB;,growth of withish colonies on CBA,non lactose fermentor,no growth on ashdown					POS	NEG	NEG	gram negative rods	E.coli	R	R	R	R	R	R	R
									URINE; no significant growth
139	Kiamokama	M	42	KTRH	WD 3	burn wound in pschiatry	floxapen	139/24	PUS SWAB;moderate growth of whitish dry colonies on BA, no growth on ashdown					POS	NEG	NEG	gram positive cocci in clusters & chains and gram negative rods	S.xylosus	R	S	S	R	R	R	S
									URINE;no significant growth
140	Nyamache	M	140	KTRH	WD 3	septic marjolin ulcer	floxapen	140/24	PUS SWAB; heavy growth of thick dry creamish colonies on BA & MAC					POS	POS	NEG	gram negative rods	P,aeruginosa	R	R	S	S	R	R	S
									ASHDOWN;moderate growth of creamish raised dry large raised purpish after approximately 48 hrs
									URINE; no significant growth
141	Kegoti	M	141	KTRH	WD 3	human bite wound	floxapen	141/24	PUS SWAB; growth of whitish mucoid colonies on BA and CBA					POS	NEG	NEG	gram negative rods	E.cloacea	R	S	R	S	R	R	R
									URINE;no significant growth
142	Ogembo	F	142	KTRH	OPD	septic wound	no treatment	142/24	URINE;no siginicant growth
									PUS SWAB; growth of whitish mucoid colonies on BA, lactose fermentors.no growth on ashdown					POS	NEG	POS	gram positive cocci in clusters	S.xylosus	R	R	S	S	R	R	S
143	Kanyimbo	M	143	KTRH	WD 2	pyomyositis (I&D done)	floxapen	143/24	PUS SWAB;growth of very small whitish mucoid colonies on BA. No growth on ashdown					POS	NEG	POS	gram negative cocci in clusters	S.Aureus	R	S	S	R	R	R	S
									URINE;no significant growth
144	Sensi	F	4	KTRH	WD 2	septic wound in DM(debridement done)	floxapen	144/24	PUS SWAB; heavy growth of creamish mucoid raised non haemolytic on BA &CBA.heavy growth of lactose fermentors on MAC					POS	NEG	POS	gram positive cocci in clusters	S.aureus	R	R	R	S	R	R	R
									URINE;no significant growth
145	Rabondo	F	32	KTRH	WD 2	septic wound	flucloxacillin	145/24	PUS SWAB;heavy growth of creamish mucoid ,non haemolytic colonies on BA & CBA,non lactose fermentor, no growth on ashdown					POS	NEG	POS	gram positive cocci	S.aureus	R	R	R	R	R	R	R
									URINE;no significant growth
146	Bomachabe	M	27	KTRH	WD 3	septic wound 2nd RTA	flucloxacillin	146/24	PUS SWAB;moderate growth of greyish flat non haemolytic colonies on BA & CBA, growth of non lactose fermentors on MAC. No growth on ashdown					POS	NEG	NEG	gram negative rods	E.coli	R	R	R	R	R	R	R
									URINE; no significant growth									S.xylosus S.aureus
147	Marani	M	70	KTRH	WD 3	septic wound 2nd prick injury	floxapen flagyly	147/24	PUS SWAB; heavy growth of greyish dry raised non haemolytic colonies on BA & CBA, moderate growth of non lactose fermentors on MAC. No growth on ashdown					POS	NEG	NEG	gram negative rods	E.coli	R	R	R	R	R	R	R
									URINE;no significant growth
148	Magena	M	18	KTRH	OPD	septic wound	no treatment	148/24	PUS SWAB; no significant growth
									URINE;heavy growth of mucoid ,both lactose fermentors and non lactose fermentor on CLED & MAC					POS	NEG	NEG	gram positive cocci	S.xylosus	R	R	R	S	R	R	R
149	Nyangusu	F	47	KTRH	OPD	acute abdomen 2nd appendicular abscess (labaratomy done)	flagyl ceftriazone	149/24	PUS SWAB; moderate growth of whitish raised mucoid shinny non haemolytic colonies on BA, no growth on MAC.no growth on ashdown					POS	NEG	NEG	gram negative rods	E.cloacea	R	S	S	R	R	R	R
									URINE;no significant growth
150	Matunwa	F	73	KTRH	WD 2	pyomyositis (I&D done)	flagyl ceftriazone	150/24	PUS SWAB; heavy growth of greyish mucoid raised non haemolytic colonies on BA , non lactose fermentors on MAC. No growth on ashdown					POS	NEG	NEG	gram negative rods	E.coli	S	S	S	S	R	R	R
									URINE; no significant growth
151	Mochorwa	F	19	KTRH	OPD	septic wound	flucloxacillin	151/24	PUS SWAB; no significant growth
									PUS SWAB; heavy growth of thick mucoid non haemolytic colonies on BA anc CBA,					POS	NEG	NEG	gram negative rods	E.coli	R	R	S	R	R	R	R

## Sheet: LabSummary
Lab Number	Age	Urine	Pus Swab	Blood	Ash Down	Anatomical site	wound type
1	75	o	E.coli	o		upper limb	Laceration
2	76	Proteus mirabillis	E.gergoviae			Trunk	Burns
3	34	o		o		Trunk	Laceration
4	1.5	o	B.seudomallei	S.lentus, S.xylusus E.faecium E.avium E.cassliflavus E.enterococcus	positive (blood sample)	upper limb	Abration
5	72	Staphylococcus aureus (catheter)	Enterobacter gergoviae			Lower limb	Puncture
6	55	Klebsiella orithinolytica (Raultella orithinolytica )	Enterobacter sakazakii			Lower limb	Laceration
7	59	Staphylococcus xylosus Staphylococcus lentus	E. georgoviae			Lower limb	Puncture
8	80	Staphylococcus xylosus Staphylococcus lentus	Escherichia coli			upper limb	Abration
9	35		Serratia odorifera			Trunk	Burns
10	39	Escherichia coli; Klebsiella pneumonia	Y.enterocolitica			upper limb	Avulsion
11	39		E. coli			Lower limb	Laceration
12	28					Trunk	Abration
13	80		E.gergoviae			upper limb	Abration
14	58					Lower limb	Avulsion
15	62	Staphylococcus haemolyticus; Staphylococcus hominis	Staphylococcus xylosus			Lower limb	Laceration
16	71		E.coli			upper limb	Laceration
17	16	o	P.haemolytica	o		Lower limb	Puncture
18	35		E. coli			Lower limb	Avulsion
19	2 months		S.xylosus	S.lentus S.xylosus		Trunk	Abration
20	10	o		o		upper limb	Avulsion
21	54		E.gergoviae			Lower limb	Avulsion
22	85	E.coli	E.gergoviae			Trunk	Burns
23	49	o		o		Trunk	Abration
24	62		Klebsiella ornithinolytica (Raultella orithinolytica )			Lower limb	Abration
25	65		B.seudomallei		Positive (pus sample)	Lower limb	Avulsion
26	16		Serratia liquefaciens			Trunk	Avulsion
27	36		S. aureus			Lower limb	Puncture
28	13		E. gergoviae			upper limb	Abration
29			E.gergoviae			Trunk	Burns
30	29		P.vulgaris			Lower limb	Abration
31	40					upper limb	Abration
32	52		E.coli			Lower limb	Avulsion
33	34					Trunk	Avulsion
34	28	Escherichia coli	Escherichia coli			Lower limb	Puncture
35	40		Staphylococcus Xylosus			Trunk	Laceration
36	54		Staphylococcus aureus			upper limb	Avulsion
37	2		Staphylococcus aureus			Lower limb	Puncture
38	48		Escherichia coli			upper limb	Laceration
39	39		S.xylosus			upper limb	Avulsion
40	63					Trunk	Abration
41	52		Escherichia coli			Lower limb	Puncture
42	28		S.aureus	Staphylococcus epidermidis		Trunk	Avulsion
43	25		Staphylococcus aureus			Lower limb	Avulsion
44	31					upper limb	Laceration
45	46					Lower limb	Abration
46	17		Staphylococcus aureus			upper limb	Laceration
47	24		E.gergoviae			Lower limb	Puncture
48	31					upper limb	Abration
49	15	Staphylococcus epidermidis	S.aureus			Lower limb	Avulsion
50	66	E. coli; Yersinia enterocolitica	E.gergoviae			Lower limb	Abration
51	65		E.coli			Lower limb	Avulsion
52	60		Klebsiella orithinolytica (Raultella orithinolytica)			Trunk	Abration
53	68	0	E.gergoviae	0		Lower limb	Avulsion
54	55		E.gergoviae			Trunk	Burns
55	84		E.gergoviae			upper limb	Avulsion
56		S. aureus	S. aureus			upper limb	Laceration
57	23	o		o		Trunk	Laceration
58	52	o		o		upper limb	Laceration
59	35	o	E.gergoviae	o		upper limb	Puncture
60	4		S.xylosus			Lower limb	Puncture
61	21	o	S.liquefaciens	o		Lower limb	Abration
62	64	oo		o		upper limb	Laceration
63	20	o		o		upper limb	Abration
64	35		E. georgoviae			Lower limb	Avulsion
65	67		B.seudomallei		Positive (pus sample)	Lower limb	Avulsion
66	36		S.aureus			Lower limb	Avulsion
67	54		E.coli			Lower limb	Avulsion
68	62		S.odorifera			Lower limb	Abration
69	18		E.aerogenes			upper limb	Laceration
70			S.aureus			Lower limb	Avulsion
71	12	o		o		upper limb	Abration
72	36		S.xylossus			upper limb	Avulsion
73	35		Staphylococcus intermedius			Trunk	Laceration
74	22	o		o		upper limb	Abration
75	39		S.aureus			Lower limb	Avulsion
76	16		P.mirabillis			Lower limb	Puncture
77	49		E.coli			upper limb	Avulsion
78	39	o		o		Lower limb	Abration
79	45	o		o		upper limb	Abration
80	13		E.coli			upper limb	Avulsion
81	35		E. gergoviae			Lower limb	Avulsion
82	35		E. coli			Trunk	Puncture
83	84	E. coli	E. gergoviae			upper limb	Laceration
84	36		E.gergoviae			Lower limb	Abration
85	52		S.xylosus			upper limb	Abration
86	64		Serratia odorifera			Lower limb	Avulsion
87	25		Aeromonas hydophilia			Lower limb	Avulsion
88	33	o		o		Trunk	Laceration
89	7		E.coli			upper limb	Avulsion
90	54	S.aureus	S.aureus			Lower limb	Avulsion
91	40	S.xylosus				Trunk	Abration
92	32	E.coli; E.gergoviae	E.coli			Trunk	Laceration
93	19	S.aureus; S.xylosus	E.coli			upper limb	Abration
94	26	o	S.xylosus	S.xylosus		Lower limb	Abration
95	57	o		o		Trunk	Laceration
96	41	o		o		upper limb	Laceration
97	24	S.liquefaciens; E.cloacae	S.odorifera			Trunk	Laceration
98	52		S.xylosus			Lower limb	Avulsion
99	28	S.xylosus; S.lentus	S.liquefaciens			upper limb	Avulsion
100	28		S.aureus			Lower limb	Avulsion
101	53		Aeromonas hydrophila			Lower limb	Puncture
102	19		E.gergoviae			Lower limb	Puncture
103	21	o		o		Trunk	Laceration
104	90	S.liquefaciens; E.cloacea	S.liquefaciens			Trunk	Abration
105	43	o		o		upper limb	Puncture
106	43	S.liquefaciens	S.liquefaciens			upper limb	Laceration
107	46	0	E.coli	0		upper limb	Puncture
108	21	o	S.xylosus	o		Lower limb	Avulsion
109	25	o		o		Trunk	Laceration
110	35	o		o		upper limb	Abration
111	19	S.xylosus; S.lentus; E.gergoviae; S.liquefaciens	E.coli			Lower limb	Avulsion
112	67	o		o		Trunk	Laceration
113		o	S.xylosus	o	positive (R )	Lower limb	Abration
114		o	E.coli	o	positive (R )	upper limb	Laceration
115	37		S. xylosus	S.xylosus		Trunk	Puncture
116	30	o		o		Lower limb	Laceration
117	58	S.aureus	S. aureus			Trunk	Abration
118	42	E.coli	E. coli			Lower limb	Puncture
119	8	E.gergoviae; S.liquefaciens	S.xylosus			upper limb	Abration
120	13		P.aeruginosa		Positive - E.gergoviae; E.coli (pus sample)	upper limb	Burns
121	38		E.coli			Lower limb	Puncture
122	60		S.xylosus			Trunk	Laceration
123	57		E.zakazakii			Trunk	Burns
124	18		Enterobacter gergoviae			upper limb	Puncture
125	25	oo		o	o	upper limb	Abration
126	26	S.xylosus; S.lentus	E.coli			Lower limb	Avulsion
127	47		S.odorifera 1			upper limb	Avulsion
128	85	E.coli; E.gergoviae	E.coli			upper limb	Avulsion
129	33	E.gergoviae; Yersinia enterocolitica	E.coli			Lower limb	Puncture
130	31	o		o	o	Lower limb	Abration
131	25	S. aureus	S. aureus			Trunk	Abration
132	48		E.coli			Lower limb	Avulsion
133	80		Y.enterocolitica			Trunk	Laceration
134	32		S.xylosus			Trunk	Laceration
135	68		E.coli			upper limb	Avulsion
136	59		S.xylosus			Lower limb	Puncture
137	20		S.xylosus			Lower limb	Avulsion
138	26	E.coli; Yersinia enterocolitica	E.coli			Lower limb	Avulsion
139	42		S.xylosus			Trunk	Laceration
140	54		P.aeruginosa		Positive (pus sample)	Trunk	Puncture
141	41		E.cloacea			upper limb	Abration
142	42	S.xylosus; S.lentus	S.xylosus			upper limb	Avulsion
143	11		S. aureus			Lower limb	Avulsion
144	4		S.aureus			Lower limb	Abration
145	32		S.aureus			upper limb	Avulsion
146	27	S.xylosus; S.aureus	E.coli			Lower limb	Avulsion
147	70		E.coli			Lower limb	Puncture
148	18	S.xylosus				upper limb	Avulsion
149	47		E.cloacea			Trunk	Avulsion
150	75		E.coli			Lower limb	Avulsion
151	38	E.coli; E.gergoviae	E.coli			Lower limb	Laceration

## Sheet: E. gergoviae
			Resistant [R]
Lab Number	Bacterial Isolate	S/NO	Amp	Tetra	Nitro	NDA	STREP	COTRIM	GENTA			Ofloxacin	ceftriaxone
2	Enterobacter gergoviae	1	1	1	1	1	1	1	1			1	1
5	Enterobacter gergoviae	2	1	1	1	1	1	1	0			0	0
7	Enterobacter gergoviae	3	1	0	1	0	1	1	0			1	1
13	Enterobacter gergoviae	4	1	1	1	1	1	1	1			0	0
21	Enterobacter gergoviae	5	1	1	1	1	1	1	0			0	0
22	Enterobacter gergoviae	6	1	1	1	1	1	1	1			1	1
28	Enterobacter gergoviae	7	1	0	0	0	1	1	1			0	0
29	Enterobacter gergoviae	8	1	1	1	0	1	1	0			0	1
47	Enterobacter gergoviae	9	0	1	1	1	1	1	0			1	0
50	Enterobacter gergoviae	10	1	1	1	1	1	1	1			1	0
53	Enterobacter gergoviae	11	1	1	1	1	1	1	1			1	0
54	Enterobacter gergoviae	12	1	1	1	1	1	1	1			0	0
55	Enterobacter gergoviae	13	1	0	0	1	1	1	0			0	0
59	Enterobacter gergoviae	14	1	1	1	1	1	1	1			0	0
64	Enterobacter gergoviae	15	1	0	1	0	1	1	1			1	1
81	Enterobacter gergoviae	16	1	1	1	0	1	1	0			0	1
83	Enterobacter gergoviae	17	1	1	1	0	1	1	1			1	1
84	Enterobacter gergoviae	18	1	0	0	0	1	1	1			0	0
102	Enterobacter gergoviae	19	1	0	0	1	1	1	1			0	0
124	Enterobacter gergoviae	20	1	1	1	0	1	1	0			0	0
	TOTALS	Number of isolates = 20	19	14	16	12	20	20	12			8	7

## Sheet: S. xylosus
			Resistant [R]
Lab Number	Bacterial Isolate	S/NO	Amp	Tetra	Nitro	NDA	STREP	COTRIM	GENTA			ofloxacin	ceftriaxon	vancomycin	linezolid
15	Staphylococcus xylosus	1	1	0	0	1	1	1	0			0	0	0	0
19	Staphylococcus xylosus	2	1	0	0	0	0	1	1			0	0	0	0
35	Staphylococcus xylosus	3	1	1	1	1	1	1	0			1	1	1	1
39	Staphylococcus xylosus	4	1	0	1	0	1	1	0			0	1	1	0
60	Staphylococcus xylosus	5	1	0	1	1	0	1	1			0	0	1	0
72	Staphylococcus xylosus	6	1	1	1	1	1	1	1			0	0	0	0
85	Staphylococcus xylosus	7	1	1	0	1	0	1	0			0	1	1	1
94	Staphylococcus xylosus	8	1	0	1	1	1	1	1			0	0	0	0
98	Staphylococcus xylosus	9	0	0	1	1	1	1	0			1	1	0	0
113	Staphylococcus xylosus	10	1	1	1	1	1	1	0			0	0	0	0
115	Staphylococcus xylosus	11	1	0	1	1	0	1	1			1	0	0	0
119	Staphylococcus xylosus	12	1	0	1	0	0	1	0			0	1	1	1
122	Staphylococcus xylosus	13	1	1	1	1	1	1	1			1	0	0	1
134	Staphylococcus xylosus	14	0	1	1	1	1	1	0			0	0	0	0
136	Staphylococcus xylosus	15	1	1	1	1	1	1	1			0	0	0	0
137	Staphylococcus xylosus	16	1	0	1	1	1	1	0			0	1	0	0
139	Staphylococcus xylosus	17	1	0	0	1	1	1	0			0	0	0	0
142	Staphylococcus xylosus	18	1	1	0	0	1	1	0			0	0	0	0
	TOTALS	Number of isolates = 18	16	8	13	14	13	18	7			4	6	5	4

## Sheet: S. aureus
			Resistant [R]
Lab Number	Bacterial Isolate	S/NO	Amp	Tetra	Nitro	NDA	STREP	COTRIM	GENTA			ofloxacin	ceftriaxon	vancomycin	linezolid
27	Staphylococcus aureus	1	1	0	0	1	0	1	1			1	1	1	1
36	Staphylococcus aureus	2	0	0	1	0	0	1	0			0	1	1	1
37	Staphylococcus aureus	3	0	0	0	1	0	1	0			1	1	1	1
42	Staphylococcus aureus	4	1	1	1	1	1	1	1			0	0	0	0
43	Staphylococcus aureus	5	1	1	0	0	1	1	0			0	0	1	0
46	Staphylococcus aureus	6	1	1	0	1	1	1	1			0	0	0	1
49	Staphylococcus aureus	7	1	0	0	0	0	1	0			0	0	0	0
56	Staphylococcus aureus	8	1	0	0	1	1	1	0			0	0	0	0
66	Staphylococcus aureus	9	1	0	1	1	1	0	0			0	0	0	0
70	Staphylococcus aureus	10	0	0	0	0	1	1	0			0	0	0	0
75	Staphylococcus aureus	11	1	1	1	1	0	1	1			0	0	1	0
90	Staphylococcus aureus	12	1	0	0	0	1	1	0			0	0	0	0
100	Staphylococcus aureus	13	0	0	1	1	1	0	0			0	0	0	0
117	Staphylococcus aureus	14	1	0	1	1	0	1	1			1	1	1	1
131	Staphylococcus aureus	15	1	1	1	0	1	1	0			0	0	0	0
143	Staphylococcus aureus	16	1	0	0	1	1	1	0			0	0	0	0
144	Staphylococcus aureus	17	1	1	1	0	1	1	1			0	1	0	0
145	Staphylococcus aureus	18	1	1	1	1	1	1	0			0	0	0	0
	TOTALS	Number of isolates = 18	14	7	9	11	12	16	6			3	5	6	5

## Sheet: E. coli
			Resistant [R]
Lab Number	Bacterial Isolate	S/NO	Amp	Tetra	Nitro	NDA	STREP	COTRIM	GENTA			ofloxacin	ceftriaxone
1	Escherichia coli	1	1	0	1	0	1	1	0			0	0
8	Escherichia coli	2	1	0	1	0	1	1	1			1	1
11	Escherichia coli	3	0	0	1	0	1	1	0			1	1
13	Escherichia coli	4	1	1	1	1	1	1	1			0	0
16	Escherichia coli	5	1	1	1	1	1	1	0			0	0
18	Escherichia coli	6	1	0	1	1	1	1	1			0	0
32	Escherichia coli	7	1	0	1	1	1	1	1			0	0
34	Escherichia coli	8	1	0	0	1	1	1	1			0	0
38	Escherichia coli	9	1	1	1	0	1	1	1			0	0
41	Escherichia coli	10	1	0	1	1	1	1	0			0	0
51	Escherichia coli	11	1	1	1	1	1	1	1			1	0
67	Escherichia coli	12	1	1	1	1	1	1	0			0	1
77	Escherichia coli	13	1	1	1	1	0	1	1			0	1
80	Escherichia coli	14	1	1	1	0	1	1	0			0	0
82	Escherichia coli	15	1	1	1	0	1	1	0			0	0
89	Escherichia coli	16	1	0	0	0	1	1	0			0	0
92	Escherichia coli	17	1	1	0	1	1	1	1			0	1
93	Escherichia coli	18	1	1	1	1	1	1	1			1	0
107	Escherichia coli	19	1	1	0	1	1	1	0			0	0
111	Escherichia coli	20	1	1	1	1	1	1	1			0	1
114	Escherichia coli	21	1	1	0	1	1	1	0			0	0
118	Escherichia coli	22	1	0	0	0	0	1	0			0	0
121	Escherichia coli	23	1	1	1	1	1	1	1			0	0
126	Escherichia coli	24	1	1	1	1	1	1	0			0	0
128	Escherichia coli	25	1	1	1	1	1	1	0			1	0
129	Escherichia coli	26	1	0	1	0	1	1	0			0	0
132	Escherichia coli	27	1	1	1	1	0	1	1			0	1
135	Escherichia coli	28	1	1	1	1	1	1	1			0	1
138	Escherichia coli	29	1	1	0	1	1	1	1			0	0
146	Escherichia coli	30	1	1	1	1	1	1	1			0	0
147	Escherichia coli	31	1	1	1	1	1	1	1			0	0
150	Escherichia coli	32	1	0	0	0	1	1	1			0	0
151	Escherichia coli	33	1	1	0	1	1	1	1			1	0
	TOTALS	Number of isolates = 33	31	22	23	23	29	32	19			6	8

## Sheet: S. liquefaciens
			Resistant [R]
Lab Number	Bacterial Isolate	Remarks	Amp	Tetra	Nitro	NDA	STREP	COTRIM	GENTA			ofloxacin	ceftriaxone
26	Serratia liquefaciens	1	1	1	1	1	1	1	1			1	1
61	Serratia liquefaciens	2	1	0	0	1	0	1	0			0	0
99	Serratia liquefaciens	3	1	0	1	0	1	1	0			0	1
104	Serratia liquefaciens	4	1	1	1	1	1	1	1			1	1
106	Serratia liquefaciens	5	1	0	0	1	1	1	0			0	0
	TOTALS	Number of isolates = 5	5	2	3	4	4	5	2			2	3

## Sheet: S. odorifera
			Resistant [R]
Lab Number	Bacterial Isolate	S/NO	Amp	Tetra	Nitro	NDA	STREP	COTRIM	GENTA			ofloxacin	ceftriaxone
9	Serratia odorifera	1	1	1	0	0	1	1	0			0	0
86	Serratia odorifera	2	1	0	1	1	1	1	1			0	1
97	Serratia odorifera	3	1	1	0	1	1	1	0			0	0
127	Serratia odorifera	4	1	0	1	0	1	1	0			1	0
	TOTALS	Number of isolates = 4	4	2	2	2	4	4	1			1	1

## Sheet: B.pseudomallei
			Resistant [R]
Lab Number	Bacterial Isolate	S/NO	Amp	Tetra	Nitro	NDA	STREP	COTRIM	GENTA		ofloxacin	ceftrixone
4	Burkholderia pseudomallei	1	1	1	1	0	1	1	0		1	1
25	Burkholderia pseudomallei	2	1	0	1	1	1	1	1		1	0
65	Burkholderia pseudomallei	3	1	1	1	1	1	1	1		0	0
	TOTALS	Number of isolates = 3	3	2	3	2	3	3	2		2	1

## Sheet: P.aeruginosa
			Resistant [R]
Lab Number	Bacterial Isolate	S/NO	Amp	Tetra	Nitro	NDA	STREP	COTRIM	GENTA		ofloxacin	ceftriaxone
120	Pseudomonas aeruginosa	1	1	1	1	0	1	1	1		1	1
140	Pseudomonas aeruginosa	2	1	0	1	1	1	1	0		0	1
		NUMBER OF ISOLATES = 2	2	1	2	1	2	2	1		1	2

[truncated: 10 more sheets: A.hydrophilia, K.orthinolytica, Y.enterocolitica, E.zakazakii, E.cloacae, E.aeroginenes, P.vulgaris, P.mirabillis, P.haemolytica, S.intermedius]
